# Supplementary material for: The role of irrational beliefs and motivation regulation in worker mental health and work engagement: A latent profile analysis
Source: PLoS One. 2022 Aug 15;17(8):e0272987. doi: 10.1371/journal.pone.0272987 (PMC9377577; doi:10.1371/journal.pone.0272987)
Supplement: S1 File — (R) [file pone.0272987.s005.R]

# study 1 and 2 occupational data

install.packages("tidyLPA")

library(tidyLPA)

library(dplyr)

data <- read.csv(file.choose(), header = T)

#Model 1 and 6 

data[2:363, ] %>%
  select(ib, amot, ext,intro, ident, intrin) %>%
  single_imputation() %>%
  estimate_profiles(1:6, variances = c("equal", "varying"), covariances = c("zero", "varying")) %>%
  compare_solutions(statistics = c("AIC", "BIC", "AWE", "CLC", "KIC", "SABIC"))

data[2:363, ] %>%
  select(ib, amot, ext,intro, ident, intrin) %>%
  single_imputation() %>%
  estimate_profiles(n_profiles = 1:6, models = 1) %>%
  compare_solutions(statistics = c("AIC", "BIC", "AWE", "CLC", "KIC", "SABIC"))

data[2:363, ] %>%
  select(ib, amot, ext,intro, ident, intrin) %>%
  single_imputation() %>%
  estimate_profiles(n_profiles = 1:6, models = 6) %>%
  compare_solutions(statistics = c("AIC", "BIC", "AWE", "CLC", "KIC", "SABIC"))

#Model 2 and 3

data[2:363, ] %>%
  select(ib, amot, ext,intro, ident, intrin) %>%
  single_imputation() %>%
  estimate_profiles(n_profiles = 1:6, models = 2:3) %>%
  compare_solutions(statistics = c("AIC", "BIC", "AWE", "CLC", "KIC", "SABIC"))

data[2:363, ] %>%
  select(ib, amot, ext,intro, ident, intrin) %>%
  single_imputation() %>%
  estimate_profiles(n_profiles = 1:6, models = 2) %>%
  compare_solutions(statistics = c("AIC", "BIC", "AWE", "CLC", "KIC", "SABIC"))

data[2:363, ] %>%
  select(ib, amot, ext,intro, ident, intrin) %>%
  single_imputation() %>%
  estimate_profiles(n_profiles = 1:6, models = 3) %>%
  compare_solutions(statistics = c("AIC", "BIC", "AWE", "CLC", "KIC", "SABIC"))


m3 <- data[1:363, ] %>%
  select(ib, amot, ext,intro, ident, intrin) %>%
  single_imputation() %>%
  estimate_profiles(n_profiles = 1:6, models = 6)

View(m3)
get_data(m3)
get_fit(m3)
get_estimates(m3)
plot_profiles(m3)
m3[["model_6_class_2"]][["dff"]][["Class"]]

m4 <- data[1:363, ] %>%
  select(ib, amot, ext,intro, ident, intrin) %>%
  single_imputation(1) %>%
  estimate_profiles(n_profiles = 2, models = 6)

View(m4)
get_data(m4)
get_fit(m4)
get_estimates(m4)
plot_profiles(m4)
m4[["model_6_class_2"]][["dff"]][["Class"]]
