# Supplementary material for: The role of irrational beliefs and motivation regulation in worker mental health and work engagement: A latent profile analysis
Source: PLoS One. 2022 Aug 15;17(8):e0272987. doi: 10.1371/journal.pone.0272987 (PMC9377577; doi:10.1371/journal.pone.0272987)
Supplement: S2 File — (CSV) [file pone.0272987.s006.csv]

ib	ext	intro	ident	intrin	amot
0.5101	0.98452	0.95804	0.11627	-1.65987	0.59362
0.12889	-0.50928	0.07275	1.47394	-0.57428	-0.95375
1.88244	2.10488	1.40068	0.45568	-0.03149	-0.37349
0.73882	1.10901	1.17936	-1.92025	-1.93127	-1.14718
1.19627	-0.50928	1.84333	0.45568	0.7827	-1.14718
0.35762	0.86004	-0.36989	1.13452	1.3255	0.78705
1.27251	-2.25206	0.5154	1.47394	1.5969	0.01336
-0.09983	-0.63377	0.5154	0.45568	1.5969	-1.14718
0.8913	2.10488	1.84333	1.47394	0.51131	0.01336
-1.85337	-1.1317	-0.81253	1.47394	1.5969	-1.14718
0.35762	-0.88273	-0.81253	0.45568	-1.38847	-0.76033
-1.85337	-2.12757	-1.47649	0.45568	-1.65987	-1.14718
-0.02359	-0.01135	1.84333	1.47394	-0.57428	-1.14718
1.8062	2.10488	1.84333	1.47394	1.5969	-1.14718
-0.40479	0.86004	0.07275	1.47394	-0.57428	-1.14718
-0.25231	-0.13583	0.5154	1.47394	0.7827	-1.14718
1.65372	1.23349	-0.36989	1.47394	1.3255	-1.14718
-0.63352	0.48659	-0.36989	1.13452	1.0541	-1.14718
-1.85337	-0.50928	-1.03385	0.11627	1.0541	-0.76033
1.34875	0.23762	1.17936	1.47394	1.5969	-1.14718
0.28138	0.48659	1.17936	1.47394	1.3255	-1.14718
-0.17607	0.48659	-1.47649	-1.92025	1.5969	-1.14718
1.8062	1.73143	1.84333	1.47394	-0.03149	0.59362
-1.85337	-0.13583	-1.91914	-0.90199	-1.93127	0.59362
-0.32855	1.60694	1.40068	1.47394	-1.11708	-0.56691
0.43386	0.61107	-0.36989	1.13452	0.7827	-0.76033
0.8913	1.85591	0.95804	0.11627	-0.03149	-0.56691
0.58634	-0.50928	0.5154	0.45568	0.7827	0.78705
-0.02359	0.23762	0.29408	0.45568	1.5969	-1.14718
0.73882	-0.3848	-1.25517	1.47394	0.51131	-1.14718
0.8913	-0.26032	0.95804	0.45568	-1.65987	-1.14718
0.58634	-0.50928	-0.14857	0.45568	0.23991	-0.56691
-0.70976	0.23762	-0.14857	0.7951	1.0541	-1.14718
1.04379	0.61107	-0.81253	0.45568	0.7827	0.78705
-0.40479	0.73556	0.5154	0.45568	-0.03149	-0.76033
0.28138	0.61107	0.5154	0.7951	0.51131	-0.56691
-1.62465	-1.25619	-1.03385	-0.22315	0.23991	-0.95375
-1.85337	0.61107	-0.59121	0.45568	0.23991	0.20678
1.42499	0.73556	1.622	1.47394	1.0541	-1.14718
0.73882	0.23762	0.95804	0.45568	0.7827	-1.14718
-0.86224	1.10901	-0.36989	0.45568	0.7827	-0.56691
0.28138	1.35797	0.5154	0.7951	0.7827	-0.56691
-0.17607	0.73556	0.5154	1.13452	-0.30289	-1.14718
0.28138	0.11314	1.622	1.47394	0.51131	-1.14718
-0.32855	0.11314	-1.47649	-1.24141	-0.30289	-0.76033
0.28138	-1.50515	0.73672	1.13452	0.23991	-1.14718
0.43386	1.98039	0.73672	0.45568	-0.30289	0.01336
-0.09983	-0.3848	1.622	1.13452	0.51131	-1.14718
-0.55728	2.10488	-0.81253	1.47394	1.5969	-1.14718
-0.48103	-2.12757	-0.14857	-0.22315	0.51131	-1.14718
-0.25231	-0.3848	0.07275	0.45568	0.7827	-1.14718
0.58634	1.23349	1.40068	1.47394	0.51131	-0.76033
-0.63352	-0.3848	-0.14857	0.11627	0.7827	-0.95375
0.73882	0.86004	1.84333	1.47394	0.23991	-1.14718
1.34875	1.35797	0.5154	-0.90199	0.51131	-0.18006
-1.85337	-1.00722	-0.81253	-0.56257	-1.65987	-1.14718
0.73882	0.11314	0.07275	-0.90199	0.7827	-1.14718
-0.40479	-1.1317	-1.03385	0.45568	1.0541	-0.95375
0.20513	1.10901	-0.36989	0.45568	-1.38847	-1.14718
0.66258	0.86004	1.17936	1.13452	0.7827	-1.14718
-0.48103	-0.26032	-0.36989	0.45568	1.5969	-1.14718
-1.77713	-1.00722	-0.14857	1.47394	-0.03149	-1.14718
-0.17607	-0.75825	-0.81253	-0.22315	0.51131	-0.18006
-0.55728	-0.01135	-1.91914	-0.56257	0.7827	0.01336
-1.85337	-1.62964	-1.25517	0.7951	-0.57428	-1.14718
-1.85337	-0.26032	-1.91914	-0.56257	1.0541	-1.14718
-0.25231	0.11314	0.29408	1.47394	1.5969	-1.14718
0.35762	-1.00722	1.84333	-1.58083	-0.84568	0.59362
0.28138	0.61107	1.84333	0.45568	-1.93127	-1.14718
0.5101	0.48659	1.40068	0.11627	-1.93127	-0.56691
0.20513	0.11314	1.17936	-0.56257	-0.57428	0.98047
0.96755	0.11314	0.07275	-0.56257	-0.84568	0.01336
1.8062	0.86004	1.84333	1.13452	-0.57428	0.4002
-0.70976	-0.63377	0.73672	0.45568	-0.30289	-0.95375
-0.02359	0.86004	-1.03385	-0.22315	1.3255	0.59362
1.34875	0.3621	0.95804	0.45568	-0.03149	-0.56691
0.35762	0.23762	1.17936	0.11627	-0.03149	0.59362
-0.86224	-2.00309	-1.25517	1.47394	1.5969	0.01336
0.43386	-0.13583	-0.81253	0.45568	1.5969	-0.18006
-0.70976	0.61107	0.95804	-1.24141	-0.84568	0.59362
0.43386	-0.50928	-0.81253	1.13452	0.7827	-1.14718
0.28138	-0.50928	1.17936	1.47394	-0.30289	-0.37349
0.43386	-0.63377	1.84333	1.47394	1.0541	0.01336
-0.63352	-0.01135	0.5154	0.7951	-0.30289	-0.56691
-0.02359	0.73556	-0.14857	-0.90199	-0.57428	0.20678
0.20513	0.98452	0.29408	1.13452	1.3255	-1.14718
0.43386	0.11314	0.07275	0.45568	0.7827	-0.76033
-0.17607	1.23349	-0.14857	-0.90199	-0.30289	0.78705
0.58634	0.3621	-1.69782	0.45568	0.7827	-1.14718
1.04379	-1.25619	-0.36989	1.13452	0.7827	-0.95375
-0.32855	0.61107	0.73672	1.47394	1.5969	-0.56691
-0.09983	0.61107	0.07275	0.11627	-0.30289	-0.76033
-1.85337	-1.25619	-1.69782	0.45568	-0.84568	-1.14718
-0.70976	-0.01135	0.07275	-0.56257	-1.65987	0.20678
-1.85337	-1.25619	-1.03385	0.11627	0.23991	-0.56691
1.12003	1.48246	-0.36989	-0.22315	-0.30289	1.36731
-1.09096	-1.00722	0.95804	1.47394	0.7827	-1.14718
-1.85337	-1.38067	-1.47649	1.47394	1.3255	-1.14718
-0.40479	-0.26032	-0.81253	-0.56257	-1.93127	-0.37349
1.8062	1.23349	1.622	1.13452	1.3255	-1.14718
-0.25231	-0.50928	0.07275	0.7951	-0.30289	-1.14718
-0.25231	0.11314	-0.14857	-0.90199	-1.11708	0.78705
-0.55728	0.86004	0.29408	0.11627	-0.57428	-0.18006
1.65372	2.10488	1.622	1.47394	0.23991	-1.14718
-0.55728	-0.88273	-1.91914	-1.58083	-0.03149	-1.14718
-0.70976	-1.75412	0.73672	0.7951	-0.03149	-1.14718
-0.02359	-0.50928	-0.81253	0.45568	-0.57428	0.59362
1.65372	0.98452	1.84333	1.47394	1.5969	-1.14718
0.43386	0.11314	0.29408	0.45568	0.7827	-1.14718
0.12889	1.23349	0.07275	0.45568	1.5969	-1.14718
-1.47217	-1.25619	-1.47649	-0.56257	-0.30289	-0.56691
0.20513	0.11314	0.95804	1.47394	1.3255	0.01336
0.43386	-1.1317	-0.14857	0.45568	0.23991	-1.14718
0.58634	-1.1317	0.5154	-0.22315	-0.57428	-1.14718
-1.01472	0.11314	0.95804	0.45568	-1.93127	-0.37349
-0.02359	0.98452	0.95804	1.47394	1.5969	-0.56691
-0.70976	-1.00722	-1.91914	0.7951	0.51131	-0.95375
-0.25231	-1.00722	0.73672	0.11627	0.51131	-1.14718
-1.39593	-0.88273	0.29408	0.45568	0.7827	-1.14718
-1.85337	-2.25206	-1.91914	0.45568	0.23991	-1.14718
0.20513	0.61107	-0.36989	-0.22315	-0.30289	-1.14718
-0.09983	-0.50928	0.73672	0.11627	0.51131	-1.14718
0.35762	0.11314	1.622	1.47394	1.5969	-1.14718
-1.62465	-0.63377	-1.91914	0.45568	0.7827	-0.95375
-0.93848	-0.13583	0.29408	0.45568	1.5969	-0.56691
-0.09983	-0.88273	0.29408	0.45568	-0.30289	-0.76033
-1.39593	-0.3848	-1.25517	-1.58083	-0.03149	0.98047
0.96755	-1.1317	0.29408	0.11627	0.23991	-0.95375
-1.85337	0.48659	-0.36989	-0.22315	-1.38847	-0.56691
-1.24345	0.23762	0.07275	0.45568	0.7827	-0.95375
-0.32855	0.48659	0.07275	0.45568	0.7827	-1.14718
-0.02359	0.48659	-1.69782	1.47394	1.0541	-1.14718
-0.02359	0.73556	0.95804	1.47394	1.5969	-1.14718
-0.63352	1.10901	-0.59121	1.47394	1.5969	-1.14718
-0.40479	-0.3848	-0.59121	0.7951	1.3255	-1.14718
1.57747	0.61107	1.622	1.47394	1.5969	-1.14718
-1.09096	1.73143	-0.81253	-1.24141	-1.93127	-1.14718
0.81506	0.98452	-0.81253	-1.58083	-0.84568	0.98047
0.20513	2.10488	0.07275	1.13452	1.3255	-1.14718
-0.63352	0.86004	-0.14857	-0.22315	-1.93127	-0.76033
1.12003	-2.00309	-0.36989	0.45568	-0.03149	0.20678
-0.32855	-0.50928	-1.91914	-0.90199	-0.30289	0.59362
-0.63352	-0.88273	1.40068	1.47394	1.0541	-1.14718
-1.85337	-0.88273	-0.81253	-0.22315	-0.03149	-1.14718
1.12003	-0.26032	-1.03385	-0.56257	-0.84568	-0.18006
1.12003	0.23762	-0.59121	-1.92025	-1.65987	-0.37349
0.5101	-0.3848	-1.03385	-0.56257	0.7827	1.36731
0.43386	-0.50928	1.622	-0.90199	-0.84568	0.20678
0.12889	-1.87861	0.07275	-1.24141	0.23991	1.36731
-1.62465	-0.3848	-0.14857	0.11627	-0.84568	-1.14718
-0.17607	1.23349	-1.03385	-0.90199	-0.57428	0.98047
0.05265	0.98452	-1.03385	-1.92025	-0.30289	0.01336
-1.85337	-1.50515	-1.25517	0.45568	-0.03149	-1.14718
1.88244	-0.26032	-0.36989	-0.22315	-1.38847	-1.14718
-0.63352	-1.00722	-1.25517	-0.56257	-0.30289	0.59362
0.12889	1.23349	-1.03385	1.13452	-0.03149	0.4002
-0.02359	0.3621	0.07275	-0.22315	-1.38847	0.20678
0.66258	1.23349	0.5154	-0.22315	-0.57428	-0.18006
-0.02359	0.11314	0.07275	-0.90199	-0.57428	-0.37349
-0.32855	-1.62964	1.17936	-0.90199	-1.38847	0.20678
0.12889	0.23762	0.5154	-0.56257	-1.93127	0.78705
0.12889	-0.3848	0.73672	0.45568	-0.03149	0.78705
-1.31969	0.86004	-0.59121	0.45568	1.3255	-0.95375
0.28138	-0.26032	0.5154	0.11627	-0.03149	-0.76033
-1.31969	-1.38067	-1.03385	0.45568	0.51131	0.20678
-0.25231	0.11314	-0.36989	-1.24141	-0.03149	-1.14718
-0.93848	-0.75825	0.95804	0.7951	0.7827	1.36731
0.43386	0.61107	0.07275	0.45568	0.51131	-1.14718
-1.85337	-0.26032	-0.59121	0.45568	0.51131	-1.14718
1.34875	0.23762	1.17936	-0.22315	-0.30289	-1.14718
0.20513	-1.62964	0.95804	0.45568	0.7827	-0.18006
-1.85337	-1.00722	-0.59121	0.11627	-1.93127	0.78705
-0.55728	-0.63377	-0.36989	1.47394	0.23991	-1.14718
1.57747	-0.3848	-0.59121	1.47394	-1.38847	-0.56691
0.73882	0.23762	-1.03385	-0.56257	-1.93127	0.78705
-0.25231	-1.38067	0.07275	-0.56257	-1.65987	0.20678
0.28138	0.98452	-0.81253	-0.56257	-0.84568	0.01336
-0.48103	0.48659	0.95804	0.45568	-1.93127	-0.56691
-0.40479	-0.01135	-0.81253	-1.92025	-1.93127	1.36731
-1.85337	-2.25206	0.07275	1.47394	-1.93127	-1.14718
-1.39593	-1.38067	-1.69782	-1.24141	-0.84568	-0.76033
0.66258	-2.25206	-0.59121	0.45568	0.23991	-1.14718
0.81506	1.10901	1.84333	-1.92025	-1.93127	1.17389
0.66258	0.61107	0.95804	0.11627	-1.65987	-0.56691
-0.17607	-0.63377	0.29408	-0.90199	-1.93127	0.59362
1.19627	0.11314	0.29408	0.45568	0.7827	-0.18006
1.8062	0.61107	1.622	0.7951	-1.93127	-0.76033
-0.32855	0.73556	-1.91914	-0.56257	0.7827	0.01336
-1.47217	-0.50928	-1.91914	-0.22315	-0.03149	0.20678
1.8062	0.11314	0.95804	1.47394	1.3255	0.01336
-0.25231	-0.75825	-1.91914	0.11627	0.7827	-1.14718
-0.86224	0.23762	-0.81253	-1.58083	-0.30289	0.59362
-0.70976	-0.01135	-0.36989	0.45568	0.7827	-0.76033
1.8062	1.85591	0.73672	0.11627	-0.57428	0.01336
-0.40479	-0.63377	-0.81253	-0.22315	-0.03149	-1.14718
-0.32855	0.73556	-1.69782	0.11627	0.51131	-1.14718
1.04379	-0.3848	-0.14857	0.7951	-1.38847	-1.14718
-0.93848	-0.3848	-1.69782	0.11627	-0.84568	0.01336
1.65372	-1.00722	0.73672	-1.24141	-1.93127	-0.18006
-0.55728	-1.00722	-1.91914	-1.92025	-1.65987	-1.14718
-0.25231	0.23762	-1.91914	-1.92025	-1.38847	-0.18006
-1.01472	-1.25619	0.73672	0.7951	-1.93127	-1.14718
1.88244	0.86004	1.622	1.13452	-0.84568	0.01336
0.12889	1.23349	-1.91914	-1.92025	-1.93127	0.59362
-1.01472	0.86004	-1.91914	-0.56257	-0.57428	0.59362
0.05265	0.48659	0.07275	1.13452	0.7827	0.01336
-1.85337	-1.00722	-0.81253	-1.58083	-1.93127	0.01336
0.05265	-1.25619	-0.14857	0.11627	-1.38847	-0.95375
-0.32855	-1.87861	0.95804	0.45568	0.7827	-1.14718
-0.09983	0.48659	-1.25517	0.45568	-0.03149	1.17389
0.58634	-0.13583	1.17936	0.45568	0.23991	-0.56691
-1.24345	-2.25206	-1.91914	0.45568	-1.38847	-1.14718
-0.09983	0.61107	0.07275	0.45568	-0.03149	-1.14718
-1.24345	-0.75825	-1.47649	-0.56257	1.3255	-1.14718
-0.93848	-1.25619	0.5154	-1.24141	-1.93127	1.17389
-1.85337	-0.26032	-0.36989	0.11627	0.23991	-0.56691
-0.17607	0.11314	-1.25517	0.45568	1.0541	-0.76033
-0.48103	-2.00309	-1.91914	-0.56257	1.3255	-1.14718
-1.09096	1.35797	1.17936	1.47394	1.0541	-1.14718
0.28138	-0.01135	0.29408	0.11627	0.51131	-0.56691
1.8062	2.10488	1.40068	-0.22315	1.3255	1.94758
-1.85337	0.11314	0.07275	-0.56257	-0.03149	1.17389
1.12003	0.3621	-0.59121	-0.56257	-0.03149	0.98047
0.43386	1.35797	0.29408	1.13452	0.7827	0.59362
-1.85337	1.10901	0.29408	0.11627	0.23991	1.36731
-0.48103	2.10488	1.84333	1.47394	1.5969	-1.14718
1.8062	1.73143	1.40068	1.47394	1.5969	-0.18006
0.58634	0.86004	0.5154	-1.24141	0.7827	1.36731
0.20513	1.85591	1.84333	1.13452	1.3255	1.75416
0.8913	0.73556	0.5154	-0.22315	0.23991	1.56074
1.8062	1.73143	1.84333	1.47394	1.5969	0.59362
1.12003	2.10488	1.84333	1.47394	1.5969	-1.14718
1.8062	1.48246	0.95804	0.7951	0.7827	1.75416
-0.17607	-0.63377	0.29408	-1.24141	-0.30289	0.78705
0.58634	-0.01135	-0.36989	0.11627	0.51131	1.56074
0.35762	0.61107	0.29408	0.45568	0.23991	1.56074
0.12889	0.73556	0.5154	0.11627	0.23991	1.56074
-1.01472	-0.50928	-0.36989	-0.90199	-0.30289	0.59362
-0.93848	0.23762	0.5154	-0.56257	0.23991	0.98047
1.04379	-0.01135	0.07275	0.11627	0.23991	-0.37349
0.28138	0.86004	0.07275	0.11627	-0.03149	1.17389
1.95868	0.98452	0.5154	1.13452	0.51131	1.75416
1.12003	0.61107	0.73672	-0.22315	0.51131	1.56074
-1.09096	0.98452	0.29408	0.45568	0.7827	1.56074
1.19627	0.48659	0.29408	-0.56257	0.51131	1.36731
1.8062	1.73143	1.40068	0.45568	1.0541	1.94758
1.8062	0.98452	0.5154	0.7951	1.0541	1.94758
1.8062	1.35797	0.95804	0.7951	1.0541	1.75416
-1.01472	1.10901	1.17936	0.7951	1.0541	-1.14718
-0.17607	-0.13583	0.29408	-0.56257	-0.30289	1.36731
-0.09983	0.48659	1.622	0.7951	1.0541	0.4002
1.50123	1.10901	1.40068	0.45568	0.7827	0.20678
-0.63352	0.23762	0.95804	0.11627	0.7827	0.20678
-0.48103	2.10488	1.84333	1.47394	1.5969	-1.14718
-1.85337	0.3621	0.73672	-0.22315	1.5969	-1.14718
0.05265	-1.25619	-1.91914	-1.92025	-1.93127	1.56074
1.8062	-0.50928	-1.47649	-1.92025	-1.93127	1.94758
0.8913	0.23762	0.29408	0.11627	-0.03149	0.01336
-0.32855	1.23349	0.29408	0.7951	-0.03149	0.20678
1.8062	1.10901	1.17936	-0.56257	-0.03149	1.75416
0.05265	-0.13583	-0.36989	0.11627	-0.30289	0.98047
1.04379	0.11314	0.5154	-1.24141	-0.03149	1.36731
-0.70976	-0.63377	-0.36989	-0.90199	-0.57428	0.98047
0.96755	0.3621	0.29408	-0.56257	0.51131	1.17389
1.12003	0.98452	0.29408	0.11627	0.23991	0.01336
1.42499	-0.63377	-0.59121	-1.24141	-0.84568	0.59362
1.72996	1.23349	0.29408	-0.22315	0.7827	1.75416
0.35762	-0.26032	-0.59121	-1.58083	-0.30289	0.78705
0.5101	0.11314	-0.59121	-1.24141	-1.11708	0.98047
1.19627	-0.13583	0.07275	0.45568	0.23991	1.17389
1.27251	0.86004	0.73672	-0.22315	0.7827	1.36731
0.12889	-0.63377	-0.81253	-1.58083	-0.84568	0.78705
-0.40479	0.11314	-0.36989	-0.56257	-0.03149	0.01336
0.96755	0.61107	0.73672	0.11627	0.23991	0.98047
-0.48103	1.10901	0.73672	0.45568	0.51131	-1.14718
0.73882	-0.01135	-0.14857	-0.22315	1.0541	1.17389
0.28138	-0.3848	-0.14857	-0.22315	-0.30289	1.36731
-0.48103	0.48659	0.29408	-0.22315	-0.57428	0.98047
0.28138	-1.62964	-0.36989	-1.24141	-0.30289	0.98047
0.5101	0.48659	0.07275	-0.22315	-0.03149	0.98047
-0.48103	0.3621	0.07275	0.7951	-0.03149	1.17389
0.81506	0.86004	0.95804	0.45568	1.5969	1.36731
1.72996	1.10901	0.95804	0.11627	0.7827	1.94758
-0.17607	-0.88273	-1.03385	-0.22315	-0.03149	1.17389
-1.09096	0.3621	0.95804	-0.56257	-0.03149	1.17389
0.28138	-0.01135	0.07275	-0.22315	-0.03149	0.98047
0.81506	0.73556	1.40068	0.7951	0.7827	0.59362
1.04379	0.11314	0.29408	-0.56257	0.23991	1.17389
-0.32855	0.61107	0.5154	-0.56257	0.23991	1.75416
0.81506	-1.38067	-0.59121	-1.24141	-1.11708	0.20678
-1.85337	-0.63377	-1.03385	-1.92025	-1.93127	1.75416
0.28138	0.61107	0.29408	1.13452	0.23991	1.36731
0.05265	-1.00722	-0.81253	-1.58083	-0.84568	0.59362
0.66258	-0.01135	0.29408	0.45568	0.51131	1.56074
1.8062	1.35797	0.95804	0.45568	0.51131	1.75416
0.28138	0.3621	-0.36989	-0.56257	-0.30289	0.20678
1.12003	1.23349	0.73672	0.45568	-0.03149	1.75416
-0.32855	1.48246	0.5154	1.13452	0.7827	1.75416
0.05265	-0.01135	0.07275	0.7951	0.51131	0.4002
-1.54841	0.23762	0.5154	0.11627	0.23991	-0.56691
-0.02359	-0.3848	0.07275	-0.56257	-0.30289	-1.14718
0.35762	0.61107	-0.14857	0.45568	0.23991	0.20678
-1.85337	-2.12757	-1.91914	-1.92025	-1.93127	-0.56691
0.43386	0.73556	0.5154	0.11627	0.51131	-0.37349
-0.09983	0.73556	0.5154	0.11627	0.51131	0.78705
0.66258	0.73556	0.73672	0.45568	0.23991	-0.37349
-0.40479	-0.75825	0.07275	-0.90199	0.7827	1.75416
0.43386	-2.00309	-1.91914	-1.92025	-1.93127	1.75416
-0.55728	-1.00722	-0.59121	-1.92025	-0.03149	0.98047
0.73882	0.98452	0.95804	0.45568	0.7827	0.59362
0.35762	-0.75825	-0.14857	-1.92025	-0.30289	1.17389
-1.85337	-0.63377	-0.36989	-0.56257	-0.57428	0.01336
0.12889	0.23762	-0.14857	-1.24141	-0.03149	0.59362
0.58634	0.23762	0.73672	0.11627	-0.30289	1.17389
-0.70976	-0.50928	-0.14857	-1.24141	-0.03149	0.4002
-0.09983	-1.00722	-0.81253	-1.24141	-0.84568	0.78705
1.42499	-0.01135	0.5154	0.11627	0.51131	1.75416
-0.55728	-0.88273	-1.03385	-0.90199	-0.57428	0.78705
-0.63352	-1.1317	-0.81253	-1.24141	-0.30289	0.59362
-0.63352	-1.1317	-0.59121	-1.92025	-0.03149	0.20678
1.95868	-1.00722	-0.81253	-1.58083	-0.84568	0.59362
0.28138	-0.75825	-0.59121	-0.56257	-0.30289	1.56074
-0.70976	-0.01135	-0.14857	0.45568	-0.30289	0.20678
0.8913	0.23762	0.95804	0.45568	0.7827	1.36731
0.96755	0.48659	0.07275	0.11627	0.23991	0.98047
0.96755	0.23762	0.07275	-0.56257	0.51131	0.78705
-1.1672	-0.63377	0.07275	-0.90199	0.23991	0.98047
-0.55728	0.48659	0.73672	0.11627	0.51131	1.17389
0.35762	0.11314	0.73672	-0.22315	0.23991	0.59362
-0.70976	0.86004	0.5154	-0.22315	0.23991	-0.18006
0.05265	0.23762	0.5154	-0.90199	-0.30289	0.78705
1.72996	-0.13583	-0.36989	-1.58083	-0.30289	0.98047
1.04379	-0.13583	0.73672	-0.22315	-0.03149	1.17389
0.81506	0.23762	0.07275	-0.22315	-0.30289	1.17389
-0.02359	-1.25619	-1.03385	-1.58083	-0.03149	0.4002
0.81506	0.61107	-0.14857	0.11627	-0.03149	1.36731
-0.09983	-0.50928	-0.14857	-0.22315	-0.57428	0.01336
-1.77713	-1.38067	-1.91914	-1.92025	-1.93127	1.94758
-0.63352	-1.38067	-0.81253	-1.58083	-0.84568	0.59362
0.5101	-1.25619	-1.03385	-1.92025	-1.11708	-0.95375
0.8913	-2.00309	-1.91914	-1.92025	-1.93127	-0.56691
-1.85337	-1.38067	-1.91914	-1.92025	-1.93127	0.78705
-0.40479	-1.87861	-1.03385	-1.58083	-1.38847	0.20678
-0.63352	-1.62964	-0.59121	-1.24141	-1.11708	0.59362
0.20513	-1.38067	-1.69782	-1.92025	-1.93127	1.94758
0.05265	-0.3848	0.07275	-1.24141	0.23991	1.17389
0.5101	-0.26032	0.07275	0.45568	0.23991	1.36731
-1.39593	-1.00722	-0.36989	-1.92025	-0.30289	-0.37349
-1.1672	-2.12757	-1.47649	-1.92025	-1.93127	0.4002
-1.85337	-1.00722	-0.81253	-0.56257	-0.84568	-1.14718
0.20513	-0.26032	-0.14857	-0.90199	-0.57428	0.98047
-1.1672	-1.75412	-1.25517	-1.92025	-1.38847	-0.18006
-1.62465	0.73556	0.07275	0.45568	-0.30289	1.94758
0.12889	-0.3848	-0.81253	-0.90199	-0.30289	0.59362
-0.48103	-0.3848	-0.14857	-1.24141	0.23991	1.17389
-1.70089	0.23762	0.07275	0.11627	0.7827	1.56074
-0.786	-1.00722	-0.81253	-1.58083	-0.84568	0.59362
-0.55728	-1.00722	-0.59121	-1.92025	-0.84568	0.59362
-0.55728	-2.00309	-1.91914	-1.92025	-1.11708	0.59362
-1.70089	0.86004	0.95804	0.45568	0.23991	-1.14718
-0.70976	-0.75825	-1.03385	-1.24141	-0.30289	0.01336
-0.93848	0.11314	0.29408	0.45568	-0.03149	-0.18006
