# Supplementary material for: The role of irrational beliefs and motivation regulation in worker mental health and work engagement: A latent profile analysis
Source: PLoS One. 2022 Aug 15;17(8):e0272987. doi: 10.1371/journal.pone.0272987 (PMC9377577; doi:10.1371/journal.pone.0272987)
Supplement: S4 File — (CSV) [file pone.0272987.s008.csv]

ib	amot	ext	intro	ident	intrin	Class
-1.33874	-1.09996	-2.18591	-1.97466	1.41639	-1.34753	1
-1.08774	-1.09996	-2.18591	-1.97466	-1.56288	0.38316	1
-1.84075	-1.09996	-2.18591	-1.97466	-1.86081	0.87764	1
-0.96224	-1.09996	-2.18591	-1.97466	-1.86081	-1.34753	1
-1.84075	-1.09996	-2.18591	-1.97466	-1.86081	-1.84202	1
-1.84075	-1.09996	-2.18591	-1.97466	-1.86081	-1.84202	1
-1.33874	-1.09996	-2.18591	-1.54222	0.82053	0.6304	1
-1.84075	-1.09996	-2.18591	-1.326	0.22468	1.12488	1
-1.527	-1.09996	-2.18591	-0.02867	-0.37117	-1.84202	1
1.17129	-1.09996	-2.18591	1.26866	1.41639	-1.84202	1
-1.9035	-1.09996	-2.08322	-1.97466	-1.86081	-1.84202	1
-0.64848	-1.09996	-2.08322	-0.67733	1.41639	0.6304	1
-0.64848	-1.09996	-1.98054	0.18755	0.52261	0.87764	1
-1.84075	-1.09996	-1.87785	-1.97466	1.41639	0.13591	1
-0.96224	-1.09996	-1.87785	-0.46111	0.52261	1.61936	1
1.35954	-1.09996	-1.67248	-0.67733	1.41639	1.61936	1
-1.96625	-1.09996	-1.56979	-1.54222	-0.37117	0.13591	1
-0.58573	-1.09996	-1.56979	-0.46111	0.82053	0.38316	1
-1.40149	-1.09996	-1.46711	-0.67733	0.52261	0.13591	1
-0.14648	-1.09996	-1.46711	-0.67733	-0.37117	0.87764	1
-0.39748	-1.09996	-1.46711	0.40377	0.52261	0.87764	1
0.92029	-1.09996	-1.26173	-1.326	-1.26496	-0.85305	1
-0.33473	-1.09996	-1.15905	-0.67733	-0.6691	-0.35857	1
-0.20923	-1.09996	-1.05636	-0.67733	1.41639	1.61936	1
-1.15049	-1.09996	-1.05636	0.18755	0.82053	0.6304	1
-0.83674	-1.09996	-1.05636	0.18755	0.52261	0.87764	1
-0.02097	-1.09996	-1.05636	1.05244	1.11846	0.6304	1
0.54378	-1.09996	-0.85099	-0.24489	1.41639	1.61936	1
-1.02499	-1.09996	-0.85099	-0.24489	-0.07325	0.87764	1
-1.778	-1.09996	-0.85099	-0.02867	0.82053	-0.85305	1
0.35553	-1.09996	-0.85099	1.91732	1.41639	1.37212	1
-1.6525	-1.09996	-0.7483	-1.54222	-1.86081	-1.34753	1
-1.527	-1.09996	-0.7483	-0.46111	-0.37117	-0.35857	1
-0.89949	-1.09996	-0.7483	-0.24489	1.41639	0.87764	1
0.10453	-1.09996	-0.7483	-0.24489	1.11846	0.87764	1
-1.9035	-1.09996	-0.64562	-0.46111	0.82053	1.61936	1
-1.58975	-1.09996	-0.64562	0.18755	0.52261	0.87764	1
-1.46424	-1.09996	-0.64562	0.40377	1.41639	0.87764	1
-0.39748	-1.09996	-0.54293	-1.10978	0.22468	0.87764	1
-0.64848	-1.09996	-0.54293	-0.67733	-1.26496	-0.60581	1
-0.20923	-1.09996	-0.54293	-0.24489	-0.07325	-1.10029	1
-0.02097	-1.09996	-0.54293	0.18755	0.52261	0.13591	1
0.41828	-1.09996	-0.54293	0.83622	0.82053	0.38316	1
0.48103	-1.09996	-0.44025	-0.46111	1.41639	1.61936	1
-0.46023	-1.09996	-0.33756	-1.97466	-0.37117	-1.10029	1
-1.84075	-1.09996	-0.33756	-1.10978	-0.37117	0.13591	1
0.48103	-1.09996	-0.33756	-1.10978	-0.6691	0.13591	1
-0.27198	-1.09996	-0.33756	-0.46111	0.82053	0.87764	1
0.23003	-1.09996	-0.33756	-0.24489	0.22468	-1.84202	1
0.04178	-1.09996	-0.33756	0.83622	-0.07325	-1.34753	1
1.23404	-1.09996	-0.33756	1.48488	0.52261	0.87764	1
-0.14648	-1.09996	-0.23487	-0.67733	-0.37117	1.61936	1
0.04178	-1.09996	-0.23487	-0.02867	1.41639	0.6304	1
0.85754	-1.09996	-0.23487	1.05244	1.41639	1.37212	1
-0.89949	-1.09996	-0.13219	-1.54222	-0.37117	-0.60581	1
-0.20923	-1.09996	-0.13219	-0.67733	0.82053	0.6304	1
-0.46023	-1.09996	-0.13219	0.40377	0.82053	0.87764	1
-1.21324	-1.09996	-0.13219	0.83622	-0.37117	-0.60581	1
-0.27198	-1.09996	-0.0295	0.83622	0.52261	0.6304	1
-0.83674	-1.09996	-0.0295	1.91732	1.41639	0.13591	1
-1.96625	-1.09996	0.07319	0.61999	0.52261	0.38316	1
-0.96224	-1.09996	0.17587	-1.75844	0.52261	1.61936	1
0.16728	-1.09996	0.17587	-0.46111	-0.37117	0.13591	1
-0.64848	-1.09996	0.17587	-0.24489	0.52261	0.13591	1
0.35553	-1.09996	0.17587	0.18755	0.82053	1.12488	1
-0.14648	-1.09996	0.17587	0.61999	0.82053	0.38316	1
0.48103	-1.09996	0.17587	1.05244	1.41639	1.12488	1
0.54378	-1.09996	0.27856	-0.67733	1.11846	-0.35857	1
1.48505	-1.09996	0.27856	1.05244	0.52261	-0.11133	1
-0.52298	-1.09996	0.38124	-0.67733	-0.96703	-0.35857	1
1.29679	-1.09996	0.38124	-0.46111	1.41639	0.87764	1
-0.71123	-1.09996	0.38124	-0.02867	1.41639	1.12488	1
0.29278	-1.09996	0.38124	0.18755	-0.37117	0.13591	1
0.29278	-1.09996	0.38124	0.18755	-0.96703	0.87764	1
-0.71123	-1.09996	0.38124	0.40377	0.22468	-0.35857	1
0.66928	-1.09996	0.38124	1.26866	1.41639	1.37212	1
0.79479	-1.09996	0.38124	1.91732	1.11846	1.61936	1
0.54378	-1.09996	0.48393	0.40377	-0.37117	-0.35857	1
-0.20923	-1.09996	0.48393	0.83622	1.11846	1.61936	1
0.29278	-1.09996	0.58662	-0.46111	1.11846	0.87764	1
0.35553	-1.09996	0.6893	0.40377	1.41639	-0.35857	1
-0.64848	-1.09996	0.6893	0.40377	0.22468	0.38316	1
0.35553	-1.09996	0.6893	0.83622	0.82053	-0.35857	1
0.85754	-1.09996	0.6893	0.83622	-1.26496	0.38316	1
0.04178	-1.09996	0.79199	0.83622	1.41639	1.61936	1
0.60653	-1.09996	0.79199	1.05244	1.11846	0.87764	1
-0.39748	-1.09996	0.89467	-0.24489	0.52261	0.6304	1
-1.15049	-1.09996	0.89467	-0.24489	0.52261	0.38316	1
0.35553	-1.09996	0.89467	0.18755	1.41639	-0.35857	1
-0.64848	-1.09996	0.89467	0.61999	-0.07325	0.13591	1
0.04178	-1.09996	0.99736	0.18755	0.22468	-1.34753	1
1.5478	-1.09996	0.99736	1.48488	0.82053	-0.60581	1
0.92029	-1.09996	1.10005	-1.326	1.41639	0.13591	1
1.29679	-1.09996	1.10005	0.40377	-0.07325	0.87764	1
0.04178	-1.09996	1.20273	-0.02867	1.41639	1.61936	1
1.4223	-1.09996	1.20273	0.18755	1.41639	1.37212	1
1.29679	-1.09996	1.20273	1.91732	1.41639	1.61936	1
-0.39748	-1.09996	1.30542	-0.89356	-0.96703	0.6304	1
0.66928	-1.09996	1.30542	0.18755	0.22468	-1.10029	1
-0.58573	-1.09996	1.30542	1.05244	1.41639	-0.35857	1
1.6733	-1.09996	1.4081	1.05244	0.52261	0.87764	1
0.79479	-1.09996	1.61348	1.48488	1.41639	1.61936	1
0.85754	-1.09996	1.81885	0.18755	0.22468	1.12488	1
1.23404	-1.09996	1.92153	1.91732	1.41639	1.12488	1
-0.96224	-1.09996	1.92153	1.91732	1.41639	0.13591	1
0.41828	-1.09996	2.22959	1.91732	1.41639	1.61936	1
-0.71123	-0.91071	-2.18591	-1.97466	-1.86081	-1.84202	1
-1.02499	-0.91071	-1.67248	-1.97466	0.22468	-0.11133	1
0.73204	-0.91071	-1.26173	1.91732	1.11846	1.12488	1
-1.27599	-0.91071	-1.15905	-0.24489	0.52261	0.38316	1
0.35553	-0.91071	-0.33756	-0.89356	1.41639	1.12488	1
-0.14648	-0.91071	-0.23487	1.26866	1.41639	0.38316	1
0.16728	-0.91071	-0.0295	-1.75844	-0.96703	0.13591	1
-0.02097	-0.91071	0.38124	-0.89356	0.52261	0.87764	1
-0.64848	-0.91071	0.48393	-0.24489	-0.6691	-1.34753	1
-0.27198	-0.91071	0.58662	0.83622	0.82053	-1.84202	1
-0.64848	-0.91071	0.6893	-1.97466	-1.26496	-0.85305	1
0.04178	-0.91071	0.6893	-1.326	0.52261	0.13591	1
0.23003	-0.91071	0.79199	0.40377	0.52261	-0.60581	1
-0.52298	-0.91071	0.99736	0.61999	1.41639	1.12488	1
0.10453	-0.91071	0.99736	0.61999	0.82053	-0.35857	1
-0.46023	-0.91071	0.99736	1.05244	0.22468	0.6304	1
-1.02499	-0.91071	1.10005	0.83622	0.82053	0.87764	1
-0.33473	-0.72146	-1.46711	-0.02867	0.22468	-0.35857	1
-1.9035	-0.72146	-1.36442	0.18755	0.52261	0.13591	1
-1.46424	-0.72146	-1.36442	1.91732	1.11846	-0.11133	1
-1.527	-0.72146	-1.05636	-0.67733	-0.37117	0.6304	1
-1.84075	-0.72146	-0.85099	-0.46111	1.41639	-1.59478	1
-0.39748	-0.72146	-0.7483	-0.46111	-0.6691	-0.11133	1
-0.77399	-0.72146	-0.44025	0.40377	1.41639	-0.35857	1
0.41828	-0.72146	-0.0295	0.40377	0.52261	-1.10029	1
-0.52298	-0.72146	0.07319	-0.67733	0.52261	0.6304	1
-0.46023	-0.72146	0.27856	-0.24489	0.52261	0.87764	1
-0.58573	-0.72146	0.27856	-0.02867	-0.07325	0.6304	1
0.48103	-0.72146	0.27856	0.18755	0.52261	0.87764	1
0.92029	-0.72146	0.58662	-0.46111	-0.37117	-1.84202	1
1.04579	-0.72146	0.58662	1.26866	0.52261	-0.60581	1
1.35954	-0.72146	0.6893	0.40377	0.22468	-1.84202	1
0.29278	-0.72146	0.6893	1.26866	1.41639	0.38316	1
-1.527	-0.53221	-1.26173	-0.02867	0.52261	0.87764	1
-0.02097	-0.53221	-1.15905	-0.67733	0.52261	0.13591	1
-0.27198	-0.53221	-0.85099	0.40377	0.82053	-0.60581	1
-0.64848	-0.53221	-0.54293	-1.54222	-0.37117	-0.60581	1
-1.15049	-0.53221	-0.33756	-0.24489	-0.07325	-0.60581	1
-0.39748	-0.53221	0.07319	-1.10978	1.41639	-1.84202	1
-1.02499	-0.53221	0.07319	1.05244	-0.07325	0.6304	1
-1.9035	-0.53221	0.17587	0.18755	-0.37117	0.13591	1
0.66928	-0.53221	0.38124	1.26866	0.22468	-0.85305	1
-0.77399	-0.53221	0.48393	-0.89356	0.22468	-0.35857	1
-0.08373	-0.53221	0.48393	-0.89356	-0.6691	0.38316	1
0.85754	-0.53221	0.58662	-0.67733	-0.6691	-1.34753	1
-0.14648	-0.53221	0.58662	-0.24489	-0.37117	0.13591	1
0.23003	-0.53221	0.58662	0.18755	-1.26496	-1.34753	1
0.23003	-0.53221	0.58662	0.61999	0.22468	-1.84202	1
0.16728	-0.53221	0.79199	-0.46111	0.52261	-0.35857	1
-0.14648	-0.53221	0.99736	-0.02867	0.52261	0.13591	1
1.04579	-0.53221	1.10005	1.05244	0.52261	0.87764	1
0.23003	-0.34295	-1.87785	-1.97466	-1.86081	-0.85305	1
-1.84075	-0.34295	-1.15905	-1.326	-0.96703	-1.34753	1
-0.64848	-0.34295	-0.95368	-0.02867	0.52261	0.38316	1
-0.27198	-0.34295	-0.44025	-0.46111	-0.6691	-0.11133	1
-0.83674	-0.34295	-0.23487	-1.326	1.11846	0.38316	1
0.16728	-0.34295	-0.0295	-0.24489	-0.6691	-1.84202	1
0.60653	-0.34295	-0.0295	0.18755	1.11846	-1.34753	1
-0.46023	-0.34295	0.17587	-1.326	0.22468	-1.84202	1
1.48505	-0.34295	0.17587	0.83622	1.41639	1.12488	1
0.66928	-0.34295	0.27856	-0.67733	-0.07325	-1.84202	1
-0.33473	-0.34295	0.38124	0.40377	0.82053	-0.35857	1
0.41828	-0.34295	0.6893	1.05244	0.82053	0.38316	1
0.16728	-0.34295	0.79199	1.26866	0.82053	-1.34753	1
-0.14648	-0.1537	-1.67248	-1.54222	-1.86081	-0.11133	1
0.73204	-0.1537	-0.7483	1.05244	0.52261	0.6304	1
-0.46023	-0.1537	-0.54293	-1.54222	0.22468	0.87764	1
-0.77399	-0.1537	-0.54293	-1.10978	-0.96703	-0.11133	1
-0.64848	-0.1537	-0.33756	-0.02867	0.22468	-0.11133	1
0.29278	-0.1537	-0.33756	1.05244	0.22468	0.6304	1
-0.96224	-0.1537	-0.23487	-0.24489	-1.26496	0.6304	1
0.85754	-0.1537	-0.13219	0.18755	-0.6691	0.13591	1
0.92029	-0.1537	-0.0295	1.91732	1.41639	-1.84202	1
1.17129	-0.1537	0.07319	-0.46111	0.22468	0.38316	1
-0.96224	-0.1537	0.27856	-0.24489	1.11846	-0.85305	1
0.92029	-0.1537	0.89467	-1.326	-1.26496	-0.11133	1
0.60653	-0.1537	0.99736	-0.46111	-0.37117	-1.84202	1
-0.71123	0.03555	-2.18591	1.26866	0.82053	1.61936	1
1.9243	0.03555	-1.26173	-1.97466	-1.86081	-1.34753	1
1.9243	0.03555	-0.54293	-1.10978	-1.56288	-1.10029	1
0.10453	0.03555	-0.54293	-0.02867	-0.37117	-0.11133	1
0.54378	0.03555	-0.44025	-0.24489	-0.37117	-0.11133	1
-0.77399	0.03555	-0.33756	-0.02867	0.52261	0.13591	1
0.85754	0.03555	-0.33756	0.83622	0.82053	0.87764	1
-1.27599	0.03555	-0.33756	1.91732	1.41639	1.61936	1
1.17129	0.03555	-0.13219	1.05244	1.41639	-1.10029	1
0.35553	0.03555	0.07319	0.18755	0.52261	-0.35857	1
0.54378	0.03555	0.27856	0.61999	-0.07325	-1.84202	1
-0.02097	0.03555	0.27856	1.26866	0.52261	-1.10029	1
-0.71123	0.03555	0.38124	-1.54222	-1.26496	-0.35857	1
0.41828	0.03555	0.48393	-0.67733	-0.07325	-1.34753	1
1.17129	0.03555	0.6893	-0.02867	-0.6691	1.61936	1
-0.71123	0.03555	0.6893	0.61999	1.41639	0.38316	1
-0.08373	0.03555	0.89467	-0.46111	-0.37117	-1.84202	1
0.41828	0.03555	1.51079	-0.67733	1.41639	-1.10029	1
-0.52298	0.2248	-0.85099	-1.10978	-1.86081	-1.34753	1
-1.15049	0.2248	-0.64562	-0.46111	-1.26496	-1.10029	1
1.9243	0.2248	-0.54293	-0.89356	-1.86081	-1.34753	1
1.35954	0.2248	-0.54293	-0.24489	-0.96703	-0.35857	1
1.35954	0.2248	-0.44025	1.7011	1.11846	-1.10029	1
0.10453	0.2248	-0.33756	-1.326	-0.6691	-0.35857	1
0.66928	0.2248	-0.33756	0.40377	-0.96703	-0.11133	1
-1.84075	0.2248	-0.23487	-0.89356	-0.37117	-1.10029	1
0.35553	0.2248	-0.13219	0.61999	-0.07325	1.61936	1
0.54378	0.2248	0.6893	0.18755	0.52261	-1.34753	1
1.48505	0.2248	0.79199	0.61999	-0.37117	0.6304	1
0.66928	0.2248	1.10005	1.48488	0.52261	-1.34753	1
0.23003	0.2248	1.4081	1.05244	0.52261	0.87764	1
-0.58573	0.41405	-0.54293	-1.326	-1.86081	-1.34753	1
0.23003	0.41405	0.07319	-0.46111	-1.26496	-0.60581	1
-0.46023	0.41405	0.07319	-0.24489	-0.37117	-0.11133	1
-0.08373	0.41405	0.27856	-0.02867	-0.6691	-1.59478	1
-0.02097	0.41405	0.58662	0.61999	-0.37117	-1.34753	1
0.29278	0.41405	1.51079	1.05244	1.41639	0.6304	1
-1.40149	0.60331	-1.46711	-1.326	-0.07325	-1.10029	1
-1.33874	0.60331	-1.46711	-1.326	-1.26496	-1.84202	1
-0.83674	0.60331	-1.46711	-0.67733	0.52261	-0.60581	1
0.10453	0.60331	-0.64562	-0.89356	-1.56288	-0.85305	1
0.16728	0.60331	-0.54293	-0.67733	-1.86081	-0.85305	1
-0.08373	0.60331	-0.13219	-0.67733	-1.26496	-0.60581	1
0.73204	0.60331	-0.13219	0.18755	-0.96703	-0.11133	1
1.4223	0.60331	0.27856	-0.89356	-0.96703	-0.11133	1
-0.08373	0.60331	0.38124	-1.97466	-1.26496	1.12488	1
0.41828	0.60331	0.79199	0.40377	0.52261	-0.35857	1
-1.33874	0.60331	1.4081	0.18755	0.52261	-0.60581	1
1.73605	0.60331	1.71616	1.05244	0.52261	-1.34753	1
1.9243	0.60331	2.22959	1.91732	1.41639	1.61936	1
0.41828	0.79256	-1.15905	-1.97466	-1.86081	-0.60581	1
-0.77399	0.79256	-0.95368	-0.46111	-1.26496	-0.35857	1
-0.96224	0.79256	-0.54293	-0.67733	-0.07325	0.6304	1
1.10854	0.79256	-0.54293	-0.46111	-1.26496	-0.60581	1
-0.08373	0.79256	0.07319	-0.46111	-1.56288	-0.35857	1
0.48103	0.79256	0.38124	0.18755	-0.6691	0.6304	1
1.9243	0.79256	0.48393	0.40377	-0.37117	-1.84202	1
1.61055	0.79256	0.58662	-0.24489	0.22468	-0.60581	1
0.98304	0.79256	1.51079	1.48488	1.41639	1.12488	1
0.41828	0.98181	-1.46711	0.18755	-0.37117	0.13591	1
-0.83674	0.98181	-1.15905	-0.67733	1.41639	0.87764	1
-1.21324	0.98181	-0.54293	-0.02867	-0.96703	-0.11133	1
0.54378	0.98181	-0.44025	-0.02867	-1.56288	-0.60581	1
-1.08774	0.98181	-0.0295	-0.46111	-0.6691	0.38316	1
0.98304	0.98181	1.30542	-0.46111	0.22468	0.13591	1
0.54378	0.98181	1.30542	1.48488	0.82053	1.12488	1
-1.84075	1.17106	-1.67248	-1.97466	-0.6691	-1.84202	1
0.41828	1.17106	0.38124	0.18755	-0.37117	0.13591	1
-0.27198	1.17106	0.58662	-0.02867	-0.37117	-0.11133	1
0.73204	1.17106	0.58662	0.40377	-0.37117	-0.85305	1
1.5478	1.17106	0.89467	-0.24489	0.22468	0.38316	1
1.17129	1.17106	1.10005	1.48488	-0.37117	-0.11133	1
1.73605	1.17106	1.92153	1.26866	0.52261	1.37212	1
0.10453	1.36031	-1.46711	-1.54222	-0.37117	0.87764	1
-0.83674	1.36031	-0.54293	-0.67733	-1.26496	-1.34753	1
1.17129	1.36031	1.10005	1.26866	-0.6691	0.87764	1
0.79479	1.54956	0.58662	0.83622	-0.07325	0.87764	1
0.92029	1.54956	0.89467	1.91732	1.11846	0.87764	1
0.04178	1.54956	1.61348	0.61999	0.52261	0.13591	1
-0.71123	1.73882	-1.26173	0.61999	-1.86081	-1.34753	1
-0.83674	1.73882	-0.44025	-0.89356	0.52261	0.87764	1
0.54378	1.73882	-0.33756	0.40377	0.22468	0.87764	1
-0.77399	1.73882	0.48393	1.05244	-0.07325	0.38316	1
1.9243	1.73882	2.02422	1.26866	1.11846	1.61936	1
0.23003	1.92807	2.22959	1.91732	1.41639	1.61936	1
0.60653	0.03555	-1.56979	-0.89356	-0.6691	-1.10029	2
-1.778	0.03555	-1.46711	-1.54222	-1.86081	-1.34753	2
-1.02499	0.03555	-1.05636	0.18755	0.22468	-0.85305	2
1.17129	0.03555	2.22959	1.91732	1.41639	1.61936	2
-0.71123	0.2248	-0.64562	-0.02867	-1.26496	-0.85305	2
-0.27198	0.2248	-0.54293	-1.10978	-0.96703	-1.10029	2
-0.71123	0.41405	-1.26173	0.18755	-1.86081	-0.35857	2
0.98304	0.41405	-0.33756	0.61999	-1.86081	0.87764	2
-1.778	0.41405	0.07319	-0.67733	-0.6691	-0.35857	2
-1.08774	0.41405	0.07319	-0.67733	-0.6691	-0.60581	2
-1.71525	0.60331	-0.95368	-1.326	0.22468	0.38316	2
1.35954	0.60331	-0.95368	-1.10978	-1.26496	-0.85305	2
-1.02499	0.60331	-0.64562	-0.46111	-1.86081	-1.84202	2
1.48505	0.60331	-0.54293	-0.67733	-1.26496	-0.11133	2
0.29278	0.60331	-0.54293	-0.67733	-1.26496	-0.60581	2
1.9243	0.60331	-0.54293	-0.67733	-1.26496	-0.60581	2
-0.64848	0.60331	-0.54293	-0.67733	-1.26496	-0.60581	2
-0.58573	0.60331	-0.54293	-0.67733	-1.26496	-0.60581	2
-0.58573	0.60331	-0.54293	-0.67733	-1.26496	-0.60581	2
-1.40149	0.60331	-0.54293	-0.67733	-1.26496	-0.60581	2
-1.84075	0.60331	-0.54293	-0.67733	-1.26496	-0.60581	2
0.66928	0.60331	-0.54293	-0.67733	-1.26496	-0.60581	2
-0.08373	0.60331	-0.54293	0.61999	-1.26496	-0.60581	2
-0.58573	0.60331	-0.33756	-0.67733	-1.26496	0.13591	2
-0.96224	0.60331	-0.33756	-0.24489	-1.26496	-1.10029	2
-1.84075	0.60331	0.07319	-1.10978	-1.56288	-1.84202	2
-1.21324	0.79256	-0.95368	-0.67733	-1.86081	-1.84202	2
0.10453	0.79256	-0.54293	-0.67733	-0.37117	-0.60581	2
-0.77399	0.79256	-0.54293	-0.67733	-1.56288	-0.35857	2
0.10453	0.79256	-0.44025	0.18755	-0.6691	0.38316	2
-0.89949	0.79256	-0.33756	-0.67733	-1.86081	-0.85305	2
0.04178	0.79256	-0.23487	-0.24489	-1.26496	-1.10029	2
-0.02097	0.79256	0.07319	-0.67733	-0.6691	-0.11133	2
0.41828	0.79256	0.17587	-0.24489	-0.37117	-1.84202	2
0.10453	0.79256	0.27856	-0.67733	-0.96703	0.13591	2
-1.9035	0.98181	-1.05636	-1.97466	-1.86081	-1.84202	2
-0.46023	0.98181	-0.64562	-0.24489	-0.6691	0.13591	2
1.6733	0.98181	-0.44025	-0.46111	0.52261	0.87764	2
-0.20923	0.98181	-0.44025	-0.24489	-0.37117	-0.35857	2
-0.46023	0.98181	-0.33756	0.83622	-0.07325	-0.11133	2
0.66928	0.98181	-0.0295	0.83622	-0.07325	-0.35857	2
0.66928	0.98181	0.27856	-0.24489	-0.37117	0.13591	2
-0.08373	0.98181	0.38124	0.18755	-0.37117	0.38316	2
-0.20923	0.98181	0.58662	-0.24489	-0.96703	-0.11133	2
0.79479	0.98181	0.58662	0.18755	-0.07325	0.13591	2
1.6733	0.98181	0.58662	0.61999	-0.6691	-0.35857	2
-1.33874	0.98181	0.6893	-0.02867	-0.37117	-0.11133	2
-0.27198	1.17106	-0.44025	-0.02867	-0.07325	-0.85305	2
0.73204	1.17106	-0.44025	-0.02867	-0.6691	0.13591	2
-1.527	1.17106	-0.13219	-0.02867	-1.26496	0.13591	2
1.10854	1.17106	0.07319	-0.02867	-1.26496	-0.11133	2
0.85754	1.17106	0.17587	-0.02867	-0.37117	0.38316	2
0.73204	1.17106	0.17587	0.18755	-0.6691	-0.60581	2
1.17129	1.17106	0.38124	0.18755	-0.37117	0.13591	2
-0.58573	1.17106	0.38124	0.18755	-0.37117	0.13591	2
-1.21324	1.17106	0.38124	0.18755	-0.37117	0.13591	2
1.17129	1.17106	0.38124	0.18755	-0.37117	0.13591	2
1.7988	1.17106	0.48393	-0.24489	1.11846	-1.34753	2
1.17129	1.17106	0.6893	-0.46111	1.11846	0.87764	2
1.17129	1.17106	0.6893	-0.02867	-0.37117	0.87764	2
1.17129	1.17106	0.89467	-0.24489	0.22468	0.87764	2
-0.58573	1.17106	1.20273	0.18755	0.22468	-1.84202	2
1.35954	1.36031	-0.13219	-1.10978	-1.26496	-0.60581	2
0.73204	1.36031	0.79199	0.40377	0.22468	1.12488	2
-0.14648	1.36031	0.79199	0.83622	-0.07325	0.13591	2
1.61055	1.36031	0.89467	0.40377	0.52261	0.87764	2
-0.52298	1.36031	0.89467	0.61999	-0.37117	0.87764	2
0.04178	1.36031	1.10005	1.05244	0.52261	1.61936	2
-1.84075	1.54956	-2.08322	-1.97466	-1.86081	-1.84202	2
1.48505	1.54956	0.58662	0.18755	0.52261	0.13591	2
1.9243	1.54956	0.99736	0.18755	-0.96703	1.12488	2
-0.02097	1.73882	0.17587	-0.46111	-0.37117	-0.85305	2
1.10854	1.73882	0.27856	1.26866	-1.26496	0.38316	2
-0.83674	1.73882	0.58662	-0.24489	-1.26496	-0.11133	2
0.54378	1.73882	0.99736	1.05244	-0.07325	0.6304	2
-1.527	1.73882	1.20273	1.48488	-0.37117	1.12488	2
1.17129	1.73882	1.30542	1.05244	0.52261	0.87764	2
0.92029	1.73882	1.4081	1.05244	0.52261	0.6304	2
0.48103	1.92807	-0.7483	-0.24489	-1.86081	-0.60581	2
-0.02097	1.92807	0.07319	1.26866	-0.6691	0.6304	2
1.9243	1.92807	0.07319	1.48488	-0.07325	1.37212	2
0.41828	1.92807	0.27856	0.83622	-0.07325	0.13591	2
1.17129	1.92807	0.99736	1.91732	1.41639	1.61936	2
1.9243	1.92807	1.4081	1.05244	0.82053	1.12488	2
1.7988	1.92807	1.51079	1.91732	-0.07325	1.37212	2
0.48103	1.92807	1.61348	1.48488	0.82053	1.12488	2
0.79479	1.92807	1.71616	1.26866	0.82053	1.12488	2
1.7988	1.92807	1.71616	1.48488	0.82053	1.37212	2
1.9243	1.92807	2.22959	1.91732	1.41639	1.61936	2
0.48103	1.92807	2.22959	1.91732	1.41639	1.61936	2
0.60653	1.92807	2.22959	1.91732	1.41639	1.61936	2
1.17129	1.92807	2.22959	1.91732	1.41639	1.61936	2
1.9243	1.92807	2.22959	1.91732	1.41639	1.61936	2
1.6733	1.92807	2.22959	1.91732	1.41639	1.61936	2
